# Supplementary material for: The internal cranial anatomy of Romundina stellina Ørvig, 1975 (Vertebrata, Placodermi, Acanthothoraci) and the origin of jawed vertebrates—Anatomical atlas of a primitive gnathostome
Source: PLoS One. 2017 Feb 7;12(2):e0171241. doi: 10.1371/journal.pone.0171241 (PMC5295682; doi:10.1371/journal.pone.0171241)
Supplement: S1 Table — (XLS) [file pone.0171241.s003.xls]

## Sheet: Sheet1
0	terminal nerve
I	olfactory nerve
II	optic nerve
III	common oculomotor nerve
III1-2	first and second branches of the common oculomotor nerve
III3	third branch of the common oculomotor nerve
IV	throchlearis nerve
V.d	dorsal branch of the trigeminal nerve complex
V1	anterior (profundus) ramus of trigeminal nerve
V2	second branch of the trigeminal nerve
V3+VII	chiasma for the third branch of the trigeminal nerve and the facial nerve
V3	third branch of the trigeminal nerve
V3.mn	mandibular ramus of the third branch of the trigeminal nerve
V3.mx	maxillary ramus of the third branch of the trigeminal nerve
V3.soc	ramus of the trigeminal nerve connected to the supraorbital sensory line
V3.s.p	portion of the third branch of the trigeminal nerve asociated with the sensory pits
VI	external oculomotor (abducens) nerve
VII	facial nerve
VII.cc	ramus of the facial nerve connected to the central sensory line
VII.ehy	epihyal ramus of the facial nerve
VII.ioc	ramus of the facial nerve connected to the infraorbital sensory line
VII.hm	hyomandibular ramus of the facial nerve
VII.op	opercular ramus of the facial nerve
VII.pal	palatal ramus of the facial nerve
VIII	acoustic nerve
IX	glossopharyngeal nerve
X	vagus nerve
X0	ventral branch of the vagal nerve complex
X1	first branch of the vagal nerve complex
X2	second branch of the vagal nerve complex
X3	third branch of the vagal nerve complex
X4	fourth branch for the vagal nerve complex
Xd	dorsal branch of the vagal nerve complex
rec.V	recessus of the trigeminal nerve
spi1	first craniospinal nerve
spi2	second craniospinal nerve
spi3	third craniospinal nerve
spi4	fourth craniospinal nerve
spi5	fifth craniospinal nerve
?	branch of the palatine ramus of the trigeminal or facial nerve; unidentified nerve
?ba1.art	possible articulation area for the first branchial arch
?ba2.art	possible articulation area for the second branchial arch
a.pop	anterior postorbital process
ac.v	anterior cerebral vein
aj.v	anterior jugular vein
amp.a	anterior ampulla of the inner ear
amp.e	external ampulla of the inner ear
amp.p	posterior ampulla of the inner ear
aut.art	aarticulation area for the autopalatine
av.myo	anteroventral myodome
b.a	anterior bulge of the sacculus
b.p	posterior bulge of the sacculus
?c.hyp.v	canal for the hypophyseal vein
c.III	canal for the common oculomotor nerve
c.IV	canal for the pathetic nerve
c.IX	canal for the glossopharyngeal nerve
c.ot.v	canal for the otic veins or portion of the glossopharyngeal nerve complex associated with the median pitline
c.pit.v	canal for the pituitary vein
c.spi1	canal for the first craniospinal nerve
c.spi2	canal for the second craniospinal nerve
c.spi3	canal for the thrid craniospinal nerve
c.spi4	canal for the fouth craniospinal nerve
c.spi5	canal for the fifth craniospinal nerve
c.V1	canal for the first branch of the trigeminal nerve
c.V3.soc	canal for the ramus of the trigeminal nerve connected to the supraorbital sensory line
c.V3.sp	canal for the ramus of the trigeminal nerve connected to the sensory pits
c.vasc	vascular canals
c.VII.cc	canal for the ramus of the facial nerve connected to the central sensory line
c.VII.ehy	canal for the epihyal branch of the facial nerve
c.VII.hm	canal for the hyomandibular brnach of the facial nerve
c.VII.ioc	canal for the ramus of the facial nerve connected to the infraorbital sensory line
c.VIII	canal for the acoustic nerve
c.X	canal for the vagal nerve
c.X1	canal for the first branch of the vagal nerve
cc	central sensory line canal
cc	central sensory line groove
cc.a	common carotid artery
ch.c	chordal canal
ch.f	chordal fissure
cr.com	crux communis of the inner ear (between the anterior and posterior semicircular canals)
csa	anterior semicircular canal
csa.p	imprint of the anterior semicircular canal on the internal side of the skull roof
cse	external semicircular canal
csp	posterior semicircular canal
csp.p	imprint of the posterior semicircular canal on the internal side of the skull roof
cuc.f	cucularis fosa
d.end	endolymphatic duct
d.end.e	external foramen for the endolymphatic duct
d.end.i	internal foramen (in the inner ear) for the endolymphatic duct
d.hyp	hypophyseal duct
d.myo	dorsal myodome
d.myo.IV	dorsal myodome for the trochlear nerve
DB	dermal bone
e.c	endocranial cavity
e.s	eyestalk
eff.a	common effrent artery or first efferent artery
eff1.a	firt branchial efferent artery
ehy.art	epihyal articulation area
ehy.art	epihyal artery
ehy.myo	myodome for epihyal musculature
EPB	external perichondral bone
f.III1-2	foramen for the first two branches of the common oculomotor nerve
f.III3	foramen for the third brnahc of the common oculomotor nerve
f.j.v	foramen for the jugular vein
f.opht.a	foramen for the ophtalmic artery
f.orb.a	foramen for the orbital artery
f.orb.a	foramen for the orbital artery
f.pit.v	foramen for the pituitary vein
f.spi1	foramen for the first craniospinal nerve
f.spi2	foramen for the second craniospinal nerve
f.spi3	foramen for the third craniospinal nerve
f.spi4	foramen for the fourth craniospinal nerve
f.spi5	foramen for the fifth craniospinal nerve
f.IV	foramen for the throclearis nerve
f.V	foramen for the pathetic nerve
f.V1	foramen for the first branch of the trigeminal nerve
f.V2	foramen for the second branch of the trigeminal nerve
f.V3	foramen for the third branch of the trigeminal nerve
f.VI	foramen for the external oculomotor nerve
f.VII	foramen for the facial nerve
g.ac.v	groove for the anterior cerebral vein
g.aj.v	groove for the anterior jugular vein
g.cc	impression on the internal side of the skull roof of the central sensory line
g.ch.c	groove for the chordal canal
g.II	groove for the optic nerve
g.ioc	impression on the internal side of the skull roof of the infraorbital sensory line
g.j.v	groove for the jugular vein
g.lc	impression on the internal side of the skull roof of the main lateral sensory line
g.ld.a1	groove for the anterior laterodorsal artery
g.mpl	impression on the internal side of the skull roof of the median pitline
g.ppl1	impression on the internal side of the skull roof of the first posterior pitline
g.ppl2	impression on the internal side of the skull roof of the second posterior pitline
g.soc	impression on the internal side of the skull roof of the supraorbital sensory line
g.VII.hm	groove for the hyomandibular branch of the facial nerve
g.VII.pal	groove for the palatine ramus of the facial nerve
hm.art	hyomandibular arch articulation area
hyp.a	hypophyseal artery
hyp.f	hypophyseal fenestra
hyp.v	hypophyseal vein
i.e	inner ear
ic.a	internal carotid artery
ioc	infraorbital sensory line groove
IPB	internal perichondral bone
j.v	jugular vein (main section)
lag	lagena of the inner ear
lc	lateral sensory line groove
ld.a1	anterior part of the laterodorsal aort artery
mpl	median pitline
mpt.art	metapterygoid articluation area
n	notch
n.s	nasal sac
not	notochod
occ	occipital cross commissure
occ.cd	occipital condyle
olf.b	olfactory bulb
op.art	ariculation area for the opercular cartilage
opht.a	ophthalmic artery
orb	orbit
ot.v	otic veins or portion of the glossopharyngeal nerve complex associated with the median pitline
p.myo	posterior myodome
p.pop	posterior postorbital process
p.ut	posterior utriculus of the inner ear
pit.v	pituitary.v
po.v	postorbital vein
ppl1	first (anterior) posterior pitline
ppl2	second (posterior) posterior pitline
PrM	premedian plate
PrM.vasc	vascularisation of the permedian plate
pse.a	efferent pseudobranchial artery
pv.myo	posteroventral myodome
rc	ethmoid commissure of the sensory line system
rec.hyp	hypophyseal recess
rec.ut.ae	recessus for the anterior and external utriculi
rec.V	trigeminal recess
rec.VII-VIII	chiasma of the facial and acoustic nerves
RoNa	rostronasal capsule
s.p	sensory pits (on postorbital plate)
s.s	sinus superior
sac	saccula of the inner ear
soc	supraorbital sensory line groove
ut.a	anterior utriculus of the inner ear
ut.p	posterior utriculus of the inner ear
